# Supplementary material for: Microbial Consortium Fermentation Remodels the Metabolite Profile and Enhances the Biological Functionality of Stevia rebaudiana Leaves
Source: Foods. 2026 Feb 5;15(3):574. doi: 10.3390/foods15030574 (PMC12896879; doi:10.3390/foods15030574)
Supplement: Supplementary file 1 [file foods-15-00574-s001.zip]

Archive with 1 entries (1 files):
- foods-4110592-supplementary.pdf
